# Supplementary material for: A Novel Nomogram for Predicting Prognosis and Tailoring Local Therapy Decision for Ductal Carcinoma In Situ after Breast Conserving Surgery
Source: J Clin Med. 2022 Sep 1;11(17):5188. doi: 10.3390/jcm11175188 (PMC9456583; doi:10.3390/jcm11175188)
Supplement: Supplementary file 1 [file jcm-11-05188-s001.zip]

Archive with 1 entries (1 files):
- jcm-1802863-supplementary.pdf
